# Supplementary material for: Value of p53 sequencing in the prognostication of head and neck cancer: a systematic review and meta-analysis
Source: Sci Rep. 2022 Dec 1;12:20776. doi: 10.1038/s41598-022-25291-2 (PMC9715723; doi:10.1038/s41598-022-25291-2)
Supplement: Supplementary file 3 — Supplementary Table S1. [file 41598_2022_25291_MOESM3_ESM.xlsx]

## Sheet: Sheet1
Supplementary Table S1: Adapted from Iafolla et al. 2019. Some sub-criteria are not applicable to all papers (description commences with “if applicable”). If this sub-criterion is not applicable, then it is simply ignored. If the sub-criterion is applicable, then all other sub-criterion assume its score when calculating the total contribution to the parent REMARK criterion.
	REMARK criteria number	Criteria subdivisions	Criteria description	Potential points awarded
	Introduction
	1	a	Marker stated.	0.33
		b	Objective stated.	0.33
		c	Pre-specified hypothesis stated.	0.33
	Materials and Methods
	2	Patients
		a	Source of patients.	0.33
		d	Inclusion criteria.	0.33
		c	Exclusion criteria.	0.33
		d	If applicable: how specific cases were drawn from a parent study	0.25
	3	a	Details of treatment	0.5
		b	Timing of therapy relative to specimen colelction	0.5
	4	Specimen characteristics
		a	Methods of preservation.	0.33
		b	Storage.	0.33
		c	Time between time of storage and time of marker assay.	0.33
		d	If applicable: if controls are used, then details on the control’s morbidities, medications, sex, age, etc.	0.25
	5	Assay methods
		a	Amount of specimen required to perform the assay.	0.33
		b	Strategies employed to reduce the measurement error.	0.33
		c	Blinding of the person making the marker assessment to clinical outcomes.	0.33
		d	If applicable: multicenter studies must state if single reviewers or reference laboratories are used to reduce variability in marker measurements.	0.25
	6	Study design
		a	Time period cases were taken.	0.25
		b	The end of follow-up period.	0.25
		c	Median follow-up time.	0.25
		d	Marker measurements were extracted retrospectively from existing records, assays were newly performed using stored specimens, or assays were performed in real time using prospectively collected specimens.	0.25
		e	If applicable: patients were stratified by clinicopathologic factors.	0.2
	7	-	The endpoint should be defined precisely.	1
	8	-	Fully define all variables.	1
	9	-	Either sample size calculation, or effect size calculation given the pre-determined sample size.	1
	10	Statistical analysis methods
		a	Describe statistical methods with sufficient detail for verification.	0.5
		b	Must state that “all data was accounted for” or “no missing data occurred”.	0.5
	11	-	For continuous variables: clarify whether the data were kept on the original scale or log transformed, and indicate whether the relationship was modeled as linear or non-linear. For categorized variables: specify the cutpoints and how they were chosen.	1
	Results
	12	Data
		a	The study must show either a flow diagram (e.g. CONSORT), or a study profile diagram.	0.5
		b	Report the number of patients and the number of events.	0.5
	13	a	Distributions of basic demographic variables and standard prognostic variables.	0.5
		b	Description of the distribution of the marker of interest.	0.5
	14	Analysis and presentation
		-	The association of the tumor marker with standard prognostic variables.	1
	15	a	Univariable relation between a categorical marker and outcome.	0.33
		b	Univariable confidence intervals.	0.33
		c	Univariable P-value.	0.33
	16	a	Multivariable relation between a categorical marker and outcome.	0.33
		b	Multivariable confidence intervals.	0.33
		c	Multivariable P-value.	0.33
	17	a	The study must evaluate whether the new marker maintains some association with clinical outcome after accounting for these standard prognostic variables.	0.25
		b	Confidence intervals.	0.25
		c	P-value.	0.25
		d	Discussion and explanation of how these standard variables have been selected.	0.25
	18	-	Must test their model with one of the following: test their assumption, sensitivity analysis, or internal validation analyses or external validation studies.	1
	19	a	One of the following: acknowledgment of any biases or inconsistencies in the data, limitations of the assay methods, or limitations of the design or data analysis methods.	0.5
		b	Comment on whether the results are consistent with, or differ from, the general tendency in previous studies and offer potential explanations for differences.	0.5
	Discussion
	20	a	A discussion if the biomarker is clinically useful.	0.5
		b	Future research plans.	0.5
